# Supplementary material for: 3β-Hydroxy-12-oleanen-27-oic Acid Exerts an Antiproliferative Effect on Human Colon Carcinoma HCT116 Cells via Targeting FDFT1
Source: Int J Mol Sci. 2023 Oct 9;24(19):15020. doi: 10.3390/ijms241915020 (PMC10573780; doi:10.3390/ijms241915020)
Supplement: Supplementary file 1 [file ijms-24-15020-s001.zip]

Archive with 1 entries (1 files):
- 2023-9-30 Supplementary Materials.pdf
